# Supplementary material for: A genome-wide RNA interference screening reveals protectiveness of SNX5 knockdown in a Parkinson’s disease cell model
Source: Transl Neurodegener. 2025 Jun 3;14:27. doi: 10.1186/s40035-025-00486-5 (PMC12131658; doi:10.1186/s40035-025-00486-5)
Supplement: Supplementary file 2 — Additional file 2. Sequences of used siPOOL siRNAs. [file 40035_2025_486_MOESM2_ESM.xlsx]

## Sheet: SNX1
	siPOOL	Target NCBI Gene ID	Target symbol	Target species	siRNA number	Sense seq	Antisense seq
	SNX1	6642	SNX1	human	1	GCCTGTATTCCTAGCATTT	AAATGCTAGGAATACAGGC
	SNX1	6642	SNX1	human	2	CCCAGGTCCTGCTGTATCA	TGATACAGCAGGACCTGGG
	SNX1	6642	SNX1	human	3	GCAAAGGTTCAGGCTCAAA	TTTGAGCCTGAACCTTTGC
	SNX1	6642	SNX1	human	4	GGGAAATGTCAAGTGGCTT	AAGCCACTTGACATTTCCC
	SNX1	6642	SNX1	human	5	GTGGCTTGGTGTAGGGTAA	TTACCCTACACCAAGCCAC
	SNX1	6642	SNX1	human	6	GCAGCCAGGCTTATCCCTA	TAGGGATAAGCCTGGCTGC
	SNX1	6642	SNX1	human	7	GGTCCCATTAATGTTGTTA	TAACAACATTAATGGGACC
	SNX1	6642	SNX1	human	8	GGGTGACTGTACCATAATT	AATTATGGTACAGTCACCC
	SNX1	6642	SNX1	human	9	CCTCTAGGCTCTCACCATA	TATGGTGAGAGCCTAGAGG
	SNX1	6642	SNX1	human	10	CCCATTTGCCTTATCTATA	TATAGATAAGGCAAATGGG
	SNX1	6642	SNX1	human	11	GCCGATAACTGCATCTTGT	ACAAGATGCAGTTATCGGC
	SNX1	6642	SNX1	human	12	CGCAGTAAACATTCTGATT	AATCAGAATGTTTACTGCG
	SNX1	6642	SNX1	human	13	GCATGACTAGGTGAGGGTT	AACCCTCACCTAGTCATGC
	SNX1	6642	SNX1	human	14	GCGCACATGCCTGGATGTA	TACATCCAGGCATGTGCGC
	SNX1	6642	SNX1	human	15	GGAATACTCCTAACCAAGA	TCTTGGTTAGGAGTATTCC
	SNX1	6642	SNX1	human	16	CCAGTTGTCTTTAGGGCTT	AAGCCCTAAAGACAACTGG
	SNX1	6642	SNX1	human	17	GGGAGGAACTCCTGGAAAT	ATTTCCAGGAGTTCCTCCC
	SNX1	6642	SNX1	human	18	GCCAAAGGGTGTTCACACA	TGTGTGAACACCCTTTGGC
	SNX1	6642	SNX1	human	19	CCCGTCATAGCACTGTTTA	TAAACAGTGCTATGACGGG
	SNX1	6642	SNX1	human	20	CTGTAGCTAGGAACCCTAA	TTAGGGTTCCTAGCTACAG
	SNX1	6642	SNX1	human	21	GGCCTCTTGTGTGTTTGTA	TACAAACACACAAGAGGCC
	SNX1	6642	SNX1	human	22	GCGTCGTAATCAGCATATA	TATATGCTGATTACGACGC
	SNX1	6642	SNX1	human	23	GGAAGTTTGCATTACCTTT	AAAGGTAATGCAAACTTCC
	SNX1	6642	SNX1	human	24	GGAGAGTTTCGGAACCACT	AGTGGTTCCGAAACTCTCC
	SNX1	6642	SNX1	human	25	CCCGAGGAGGCTGGGTTAA	TTAACCCAGCCTCCTCGGG
	SNX1	6642	SNX1	human	26	CGCCGACACCTCATGGAAA	TTTCCATGAGGTGTCGGCG
	SNX1	6642	SNX1	human	27	GACATAAATAGATACTAAA	TTTAGTATCTATTTATGTC
	SNX1	6642	SNX1	human	28	CCCTTGTTGTTGGATTCTT	AAGAATCCAACAACAAGGG
	SNX1	6642	SNX1	human	29	GGCTCCGGAGTGCTGAAGA	TCTTCAGCACTCCGGAGCC
	SNX1	6642	SNX1	human	30	GGGAAGGATGTTGATTGAA	TTCAATCAACATCCTTCCC

## Sheet: SNX2
	siPOOL	Target NCBI Gene ID	Target symbol	Target species	siRNA number	Sense seq	Antisense seq
	SNX2	6643	SNX2	human	1	GGGAATTACAACAAGATAA	TTATCTTGTTGTAATTCCC
	SNX2	6643	SNX2	human	2	CCCTTCCAGACTTCCATTT	AAATGGAAGTCTGGAAGGG
	SNX2	6643	SNX2	human	3	CGAATAATTCATAGTAATA	TATTACTATGAATTATTCG
	SNX2	6643	SNX2	human	4	GCCTGTGAATACCCACTAA	TTAGTGGGTATTCACAGGC
	SNX2	6643	SNX2	human	5	GATGTGGTACATTAGAATA	TATTCTAATGTACCACATC
	SNX2	6643	SNX2	human	6	CCCATCAATCTTCACTTCT	AGAAGTGAAGATTGATGGG
	SNX2	6643	SNX2	human	7	CCCATTCTGTATGCTACTT	AAGTAGCATACAGAATGGG
	SNX2	6643	SNX2	human	8	GCCTTGATTAAACTCTAGA	TCTAGAGTTTAATCAAGGC
	SNX2	6643	SNX2	human	9	GGGAGGTTGCTGGTAGTTA	TAACTACCAGCAACCTCCC
	SNX2	6643	SNX2	human	10	GGTTTAGACAATGCCTATT	AATAGGCATTGTCTAAACC
	SNX2	6643	SNX2	human	11	GTCAGGGAGATAGCAGATA	TATCTGCTATCTCCCTGAC
	SNX2	6643	SNX2	human	12	GGCATGACATTCTGCAATA	TATTGCAGAATGTCATGCC
	SNX2	6643	SNX2	human	13	CCATCTAAATAAACCACTA	TAGTGGTTTATTTAGATGG
	SNX2	6643	SNX2	human	14	GGCTACAATTTGATCAGTT	AACTGATCAAATTGTAGCC
	SNX2	6643	SNX2	human	15	CCCAGATACAATAAAGTTT	AAACTTTATTGTATCTGGG
	SNX2	6643	SNX2	human	16	GGAATGGTACCATGTTAAA	TTTAACATGGTACCATTCC
	SNX2	6643	SNX2	human	17	GGAGATCCAGGGCTTAAAT	ATTTAAGCCCTGGATCTCC
	SNX2	6643	SNX2	human	18	GGCTTTAACTATGACATAA	TTATGTCATAGTTAAAGCC
	SNX2	6643	SNX2	human	19	GGGATACAGAGAACTTATT	AATAAGTTCTCTGTATCCC
	SNX2	6643	SNX2	human	20	GCGTCCTTTGTCGTTATAT	ATATAACGACAAAGGACGC
	SNX2	6643	SNX2	human	21	GAAACCATCATAAATCAAA	TTTGATTTATGATGGTTTC
	SNX2	6643	SNX2	human	22	GCTACTTAGACAGCTGTTA	TAACAGCTGTCTAAGTAGC
	SNX2	6643	SNX2	human	23	CTGAGTTTAGCGTTTGTTT	AAACAAACGCTAAACTCAG
	SNX2	6643	SNX2	human	24	GGGTAAAGAAGAGAATAAT	ATTATTCTCTTCTTTACCC
	SNX2	6643	SNX2	human	25	CCCTCTTTATGAAGTGAAT	ATTCACTTCATAAAGAGGG
	SNX2	6643	SNX2	human	26	CCACCCTCCCTTCGACACA	TGTGTCGAAGGGAGGGTGG
	SNX2	6643	SNX2	human	27	GTATTAATGTTGGTTCAAA	TTTGAACCAACATTAATAC
	SNX2	6643	SNX2	human	28	CCATATGTGAACATTCTTT	AAAGAATGTTCACATATGG
	SNX2	6643	SNX2	human	29	GCTTTCTTTAAAGGAGGAA	TTCCTCCTTTAAAGAAAGC
	SNX2	6643	SNX2	human	30	CAGGGACTTTGGAGGCATT	AATGCCTCCAAAGTCCCTG

## Sheet: SNX5 (human)
	siPOOL	Target NCBI Gene ID	Target symbol	Target species	siRNA number	Sense seq	Antisense seq
	SNX5	27131	SNX5	human	1	GCTAAGGATCTCTTATACA	TGTATAAGAGATCCTTAGC
	SNX5	27131	SNX5	human	2	GAAATGTCTGAACTGGAAA	TTTCCAGTTCAGACATTTC
	SNX5	27131	SNX5	human	3	GAGTGGCAGCATTTAGAAA	TTTCTAAATGCTGCCACTC
	SNX5	27131	SNX5	human	4	GATGAAGATTTGAAGCTAA	TTAGCTTCAAATCTTCATC
	SNX5	27131	SNX5	human	5	GGCCAGATCTACATTAGGA	TCCTAATGTAGATCTGGCC
	SNX5	27131	SNX5	human	6	GTCTATGACCAAAGAAGAA	TTCTTCTTTGGTCATAGAC
	SNX5	27131	SNX5	human	7	CTTCAAAAGTGTGGTGAAA	TTTCACCACACTTTTGAAG
	SNX5	27131	SNX5	human	8	GCCGATGACTATATCCACA	TGTGGATATAGTCATCGGC
	SNX5	27131	SNX5	human	9	CTACAGGTATATATGGAAA	TTTCCATATATACCTGTAG
	SNX5	27131	SNX5	human	10	CGTAGTTCGTCTTTAGTTA	TAACTAAAGACGAACTACG
	SNX5	27131	SNX5	human	11	GATCAGGATCTAAGTGTTA	TAACACTTAGATCCTGATC
	SNX5	27131	SNX5	human	12	CTCCGATACTACATGCTCA	TGAGCATGTAGTATCGGAG
	SNX5	27131	SNX5	human	13	GGTGAAGGGTCTATGACCA	TGGTCATAGACCCTTCACC
	SNX5	27131	SNX5	human	14	GGAATATGATCAGGATCTA	TAGATCCTGATCATATTCC
	SNX5	27131	SNX5	human	15	CCCTCATTGACTATGAGAA	TTCTCATAGTCAATGAGGG
	SNX5	27131	SNX5	human	16	CCCTGTTACTCCACTGGTA	TACCAGTGGAGTAACAGGG
	SNX5	27131	SNX5	human	17	GTGAAAGCTGACAAAATGA	TCATTTTGTCAGCTTTCAC
	SNX5	27131	SNX5	human	18	GAAACTGGGAGAAGGTGAA	TTCACCTTCTCCCAGTTTC
	SNX5	27131	SNX5	human	19	CCGAATCTGCAAAAGAAGA	TCTTCTTTTGCAGATTCGG
	SNX5	27131	SNX5	human	20	GCAAAAGAAGAACTGATAA	TTATCAGTTCTTCTTTTGC
	SNX5	27131	SNX5	human	21	CAGCAGGAGTGCTGCCAGA	TCTGGCAGCACTCCTGCTG
	SNX5	27131	SNX5	human	22	CTGGATAAGGCCCGGTTAA	TTAACCGGGCCTTATCCAG
	SNX5	27131	SNX5	human	23	GATATGCCTTCACTCAGAA	TTCTGAGTGAAGGCATATC
	SNX5	27131	SNX5	human	24	GCTTCAACTTTAGTTTAAA	TTTAAACTAAAGTTGAAGC
	SNX5	27131	SNX5	human	25	GACTATGAGAACTCAAACA	TGTTTGAGTTCTCATAGTC
	SNX5	27131	SNX5	human	26	GCTACTTGGACATAACTAA	TTAGTTATGTCCAAGTAGC
	SNX5	27131	SNX5	human	27	CTATTACAATAGGATCAAA	TTTGATCCTATTGTAATAG
	SNX5	27131	SNX5	human	28	GAAGATATATTAGCTTCAA	TTGAAGCTAATATATCTTC
	SNX5	27131	SNX5	human	29	GTCTTTAGTTACTAAGAAA	TTTCTTAGTAACTAAAGAC
	SNX5	27131	SNX5	human	30	GTCGAGTTTCATCAGATGA	TCATCTGATGAAACTCGAC

## Sheet: SNX5 mouse
siPOOL	Target NCBI Gene ID	Target species	siRNA number	Sense seq	Antisense seq
Snx5-m	69178	mouse	1	GGAATATGATCAGGATCTA	TAGATCCTGATCATATTCC
Snx5-m	69178	mouse	2	GTGAGAGAGATAAGGTCAA	TTGACCTTATCTCTCTCAC
Snx5-m	69178	mouse	3	GTTGCAGAGCTATTTGAAA	TTTCAAATAGCTCTGCAAC
Snx5-m	69178	mouse	4	CCCAGAGTTTTCTGTTACA	TGTAACAGAAAACTCTGGG
Snx5-m	69178	mouse	5	GTTCTGCAGTTATGGTATA	TATACCATAACTGCAGAAC
Snx5-m	69178	mouse	6	CCGAGTTGCTGGAGCAGCA	TGCTGCTCCAGCAACTCGG
Snx5-m	69178	mouse	7	GGCCTTGGAAGAACCCACA	TGTGGGTTCTTCCAAGGCC
Snx5-m	69178	mouse	8	GGAGGACCGCAGCAAGTTA	TAACTTGCTGCGGTCCTCC
Snx5-m	69178	mouse	9	CAAAGTAGGTAGAATCTAA	TTAGATTCTACCTACTTTG
Snx5-m	69178	mouse	10	GTGGCAGCATTTCGAAAGA	TCTTTCGAAATGCTGCCAC
Snx5-m	69178	mouse	11	GATAATCCATGTTACCATA	TATGGTAACATGGATTATC
Snx5-m	69178	mouse	12	GTCAGGAATTACTAAGAAA	TTTCTTAGTAATTCCTGAC
Snx5-m	69178	mouse	13	GTTATGGTATACCAACATA	TATGTTGGTATACCATAAC
Snx5-m	69178	mouse	14	GGAGTGCTTTTGTAGAAAA	TTTTCTACAAAAGCACTCC
Snx5-m	69178	mouse	15	GCATAGCCTGGCCTTGGAA	TTCCAAGGCCAGGCTATGC
Snx5-m	69178	mouse	16	GCAGAGCTGCATCGACTTA	TAAGTCGATGCAGCTCTGC
Snx5-m	69178	mouse	17	GAAATGTCTGAACTGGAAA	TTTCCAGTTCAGACATTTC
Snx5-m	69178	mouse	18	GAAAAGATTTCACAACAAA	TTTGTTGTGAAATCTTTTC
Snx5-m	69178	mouse	19	GCAAAGGATCTCTTGTATA	TATACAAGAGATCCTTTGC
Snx5-m	69178	mouse	20	GCAAAAGAAGAGCTGATAA	TTATCAGCTCTTCTTTTGC
Snx5-m	69178	mouse	21	CCAAAGCCCTAATTGACTA	TAGTCAATTAGGGCTTTGG
Snx5-m	69178	mouse	22	CTCCGATACTACATGCTCA	TGAGCATGTAGTATCGGAG
Snx5-m	69178	mouse	23	GATCAGGATCTAAGTGTTA	TAACACTTAGATCCTGATC
Snx5-m	69178	mouse	24	GGAAGGATCTATGACAAAA	TTTTGTCATAGATCCTTCC
Snx5-m	69178	mouse	25	GAGAAGAATTTCCTTATTA	TAATAAGGAAATTCTTCTC
Snx5-m	69178	mouse	26	GTCTGGATTTATTTAAGAA	TTCTTAAATAAATCCAGAC
Snx5-m	69178	mouse	27	CTATGAGAATTCAAACAAA	TTTGTTTGAATTCTCATAG
Snx5-m	69178	mouse	28	GGACCTGAATGTTGACCCA	TGGGTCAACATTCAGGTCC
Snx5-m	69178	mouse	29	GCATGACACTCTTACTGAA	TTCAGTAAGAGTGTCATGC
Snx5-m	69178	mouse	30	CAGCAGGAATGCTGCCAGA	TCTGGCAGCATTCCTGCTG

## Sheet: SNX6
	siPOOL	Target NCBI Gene ID	Target symbol	Target species	siRNA number	Sense seq	Antisense seq
	SNX6	58533	SNX6	human	1	GCATTGTTGAAACAAGATA	TATCTTGTTTCAACAATGC
	SNX6	58533	SNX6	human	2	GGGCTGCCTTCCTTCAAAT	ATTTGAAGGAAGGCAGCCC
	SNX6	58533	SNX6	human	3	GTAAAATAAACAGCGATAA	TTATCGCTGTTTATTTTAC
	SNX6	58533	SNX6	human	4	CCTTAGTTCATTCATGTAT	ATACATGAATGAACTAAGG
	SNX6	58533	SNX6	human	5	GGGTGCTTATTGTAGGAAT	ATTCCTACAATAAGCACCC
	SNX6	58533	SNX6	human	6	CCTGGTAAAGCATCTTAAT	ATTAAGATGCTTTACCAGG
	SNX6	58533	SNX6	human	7	GCGATAACAGTGATAGTTT	AAACTATCACTGTTATCGC
	SNX6	58533	SNX6	human	8	GACAGATTTTATGTAATCT	AGATTACATAAAATCTGTC
	SNX6	58533	SNX6	human	9	GCAGTGTTAAATGGAGACA	TGTCTCCATTTAACACTGC
	SNX6	58533	SNX6	human	10	GCATTAGTATGTTTGCCTT	AAGGCAAACATACTAATGC
	SNX6	58533	SNX6	human	11	GTGCATCAACTCCTCTTTT	AAAAGAGGAGTTGATGCAC
	SNX6	58533	SNX6	human	12	GCACTCGTCATACTCAGAA	TTCTGAGTATGACGAGTGC
	SNX6	58533	SNX6	human	13	GCCTTAAACTTGTAGACTA	TAGTCTACAAGTTTAAGGC
	SNX6	58533	SNX6	human	14	GCTCACTGGAAACAAACAA	TTGTTTGTTTCCAGTGAGC
	SNX6	58533	SNX6	human	15	CCTTTTCAGAATGCATTGT	ACAATGCATTCTGAAAAGG
	SNX6	58533	SNX6	human	16	CAGAAGTCCAAAGTTCATT	AATGAACTTTGGACTTCTG
	SNX6	58533	SNX6	human	17	CCATGACAGTGGTCCATCA	TGATGGACCACTGTCATGG
	SNX6	58533	SNX6	human	18	CCAGTCTGTGTGCCGTGAT	ATCACGGCACACAGACTGG
	SNX6	58533	SNX6	human	19	CCTTTAAATAATTTCTGAA	TTCAGAAATTATTTAAAGG
	SNX6	58533	SNX6	human	20	CCAGGCGATGCCAGTCTGT	ACAGACTGGCATCGCCTGG
	SNX6	58533	SNX6	human	21	CTTTAAAGTAGCCTCTATA	TATAGAGGCTACTTTAAAG
	SNX6	58533	SNX6	human	22	CTAAACCAAGTATTGTAAA	TTTACAATACTTGGTTTAG
	SNX6	58533	SNX6	human	23	GCCTCTATAACTCTGTTTA	TAAACAGAGTTATAGAGGC
	SNX6	58533	SNX6	human	24	GTTTTCTTAATGATGTTAA	TTAACATCATTAAGAAAAC
	SNX6	58533	SNX6	human	25	GAATATTTCTTAGACGTTT	AAACGTCTAAGAAATATTC
	SNX6	58533	SNX6	human	26	CCGTGATGCCGCACTGTGT	ACACAGTGCGGCATCACGG
	SNX6	58533	SNX6	human	27	GCATCTTAATCAGACTTAT	ATAAGTCTGATTAAGATGC
	SNX6	58533	SNX6	human	28	GAACTGCCTGGCAGTGTTA	TAACACTGCCAGGCAGTTC
	SNX6	58533	SNX6	human	29	CCTTATGGCTGCCACTCTT	AAGAGTGGCAGCCATAAGG
	SNX6	58533	SNX6	human	30	CACTCCGCCTTCCTGTTAA	TTAACAGGAAGGCGGAGTG
